# Supplementary material for: Factors Contributing to Citizens’ Participation in COVID-19 Prevention and Control in China: An Integrated Model Based on Theory of Planned Behavior, Norm Activation Model, and Political Opportunity Structure Theory
Source: Int J Environ Res Public Health. 2022 Nov 27;19(23):15794. doi: 10.3390/ijerph192315794 (PMC9739160; doi:10.3390/ijerph192315794)
Supplement: Supplementary file 1 [file ijerph-19-15794-s001.zip]

Archive with 5 entries (5 files):
- 28.dat
- 28.sav
- Mediation analysis Order.txt
- Row Data.sav
- Structural model testing Order.txt
