# Supplementary material for: Factors Contributing to Citizens’ Participation in COVID-19 Prevention and Control in China: An Integrated Model Based on Theory of Planned Behavior, Norm Activation Model, and Political Opportunity Structure Theory
Source: Int J Environ Res Public Health. 2022 Nov 27;19(23):15794. doi: 10.3390/ijerph192315794 (PMC9739160; doi:10.3390/ijerph192315794)
Supplement: Supplementary file 1 [file ijerph-19-15794-s001.zip › 28.dat]

8	9	10	8	10	9	9	10	10	10	8	7	7	7	8	7	7	10	9	7	8	8	8	8	8	9	9	10
9	9	10	10	8	8	10	9	8	10	10	8	9	9	8	8	9	9	10	9	10	9	8	8	8	10	10	10
9	9	10	10	8	8	8	8	8	10	9	8	10	8	8	10	9	10	10	10	9	10	10	9	9	9	10	10
9	9	10	10	9	9	9	9	9	8	10	10	8	8	9	9	8	8	9	10	9	9	9	9	9	9	9	9
9	9	10	8	7	9	10	8	8	7	10	10	7	8	8	10	9	9	8	8	8	9	9	9	9	9	9	10
8	10	9	9	10	8	8	9	9	9	8	8	9	8	9	10	10	10	10	9	10	8	9	9	8	9	10	10
9	10	9	9	10	10	8	8	7	7	9	8	8	9	10	9	8	9	9	10	10	10	9	9	10	10	9	8
8	9	9	9	9	8	10	8	9	8	10	10	8	10	9	10	9	8	9	10	9	9	9	9	10	9	9	8
10	8	10	9	8	9	8	10	9	9	9	10	10	7	10	9	8	10	8	8	10	9	10	8	9	10	9	10
9	10	10	10	7	10	6	10	7	10	8	9	10	10	10	8	8	9	9	10	9	10	10	9	9	9	10	8
10	10	9	9	9	9	10	9	9	9	9	10	9	9	10	9	9	9	9	9	9	9	9	9	10	10	10	10
9	10	10	9	8	9	8	10	10	10	10	8	8	10	10	10	9	9	10	9	9	10	10	10	10	9	10	10
9	10	9	9	10	9	9	8	8	9	9	10	8	9	9	10	9	9	9	10	8	10	9	9	9	10	10	10
10	9	8	8	8	9	10	9	8	10	9	8	8	10	10	9	10	10	9	10	9	10	9	10	9	10	9	10
9	7	7	7	10	10	8	8	8	8	8	8	9	9	9	9	9	10	10	9	10	10	9	10	10	9	8	9
9	10	8	10	10	9	10	10	8	10	10	10	10	9	10	8	8	8	10	9	10	8	8	10	9	10	9	10
9	10	10	9	10	9	10	9	9	10	9	9	9	9	9	9	10	9	10	8	9	10	9	9	9	10	10	9
8	9	9	10	10	10	10	9	9	8	7	7	8	8	7	7	10	10	10	9	10	10	10	10	9	10	10	9
9	9	9	9	8	9	9	8	9	9	10	9	9	10	9	9	8	9	9	9	9	9	10	10	10	9	10	10
8	8	8	10	9	7	9	8	9	9	9	10	10	8	8	10	7	7	10	8	7	9	9	8	8	9	9	8
9	8	8	9	8	8	7	8	7	7	7	6	5	4	5	6	6	6	7	7	9	9	10	10	8	9	9	8
8	8	8	8	9	8	8	7	8	7	6	7	7	6	7	6	7	6	8	9	8	8	7	8	8	8	7	8
8	8	7	8	7	8	7	9	8	8	8	8	8	8	8	8	8	8	9	8	8	8	8	8	7	7	7	7
8	9	8	9	8	8	8	8	9	7	8	8	8	7	7	7	7	7	6	7	5	5	5	5	5	6	5	6
9	8	7	8	8	7	8	7	7	8	7	8	7	7	7	7	7	7	6	6	6	6	7	7	7	8	6	4
9	7	8	9	8	7	7	6	6	7	6	6	7	7	6	6	6	6	7	7	7	7	8	8	8	6	8	8
9	9	9	8	8	8	9	8	8	8	8	8	8	8	8	8	9	8	8	8	7	8	7	9	7	5	8	6
9	8	8	8	8	8	7	7	8	8	8	8	8	8	8	7	7	8	8	8	8	7	7	8	8	8	7	9
9	8	8	8	8	9	8	8	4	6	6	6	6	7	7	7	7	7	7	7	9	9	9	8	8	5	6	7
9	8	9	8	8	8	8	8	8	8	8	8	8	9	8	8	9	8	8	8	8	8	8	8	8	7	7	7
9	8	8	8	8	8	8	8	8	8	8	8	8	8	8	8	7	7	7	7	7	7	7	7	7	7	7	7
9	8	8	8	8	8	8	8	9	8	8	8	8	7	5	6	5	5	4	6	6	6	6	6	6	7	6	6
9	8	9	9	9	8	8	9	9	9	9	9	9	8	8	9	9	9	8	8	9	8	9	9	9	9	9	8
9	9	8	9	8	9	9	8	9	8	8	9	9	9	9	9	8	8	9	9	9	9	8	8	9	9	9	9
9	9	9	8	9	9	9	8	8	8	8	8	7	9	9	9	9	9	9	8	9	8	9	8	9	9	9	9
9	7	8	8	8	8	8	7	8	8	8	8	8	8	8	8	7	8	8	7	8	8	8	8	7	7	7	7
9	8	8	9	8	9	8	8	8	8	8	9	10	9	8	9	9	9	9	8	8	9	9	9	8	9	9	9
9	8	8	8	8	7	7	7	8	7	7	8	7	8	7	7	6	6	8	6	8	6	6	6	7	8	8	5
6	6	6	6	5	10	5	5	5	5	5	5	1	1	1	5	5	5	5	5	10	10	10	5	10	5	8	5
9	9	9	9	9	9	9	9	9	9	9	9	9	7	7	7	7	7	8	7	7	7	8	8	9	7	7	7
8	9	8	9	8	8	8	8	8	8	8	7	7	8	7	7	8	8	8	8	9	8	9	7	8	8	7	8
8	8	8	8	8	10	6	7	5	5	5	6	5	3	4	4	4	3	7	5	8	8	8	8	8	8	8	6
5	5	5	2	8	9	2	3	3	3	3	3	2	2	8	8	8	5	8	5	5	5	5	1	5	6	7	8
10	10	10	10	10	10	10	10	5	5	5	1	10	5	7	7	10	5	10	7	10	10	10	10	10	10	10	10
10	10	10	10	10	10	6	10	10	6	6	7	7	7	10	10	10	6	6	7	8	8	7	7	7	7	7	8
7	10	10	7	10	10	10	10	10	10	10	5	7	7	7	5	10	7	7	7	10	7	10	7	10	7	7	7
10	10	10	10	10	10	10	10	10	5	8	8	8	7	6	8	6	5	7	7	9	9	9	8	6	6	6	7
8	8	8	7	8	8	7	7	9	8	9	8	9	8	9	8	8	9	7	8	8	8	8	8	8	8	8	7
5	10	8	1	1	10	10	5	10	3	8	9	7	7	8	9	10	8	9	10	7	7	7	7	7	4	7	7
9	8	8	8	8	8	8	8	8	8	8	8	9	9	8	8	8	8	8	10	8	8	8	8	8	8	8	8
9	8	8	9	9	9	8	8	8	9	8	9	8	8	8	8	8	8	8	8	9	8	9	8	8	8	7	7
9	8	8	8	8	7	9	8	9	8	8	8	8	8	8	9	8	9	8	8	8	8	9	9	8	9	9	8
9	7	8	8	7	7	8	7	7	7	7	7	7	7	8	8	8	7	8	7	7	7	7	7	7	8	7	7
9	8	9	8	8	8	7	8	7	8	8	7	7	7	7	7	7	7	7	8	6	6	7	7	7	5	7	7
8	6	6	7	7	7	7	7	8	7	6	7	8	8	7	8	8	7	8	8	8	8	7	7	7	7	7	5
8	6	7	6	7	6	6	7	8	7	7	7	8	7	7	8	7	7	6	6	6	6	7	6	6	7	6	6
8	7	6	7	8	7	8	8	7	8	7	8	8	8	7	8	7	8	7	8	8	7	8	7	8	7	8	7
8	5	8	7	6	7	9	6	7	7	6	8	8	8	8	7	7	7	7	8	6	6	6	5	6	6	6	6
8	7	7	8	7	7	8	7	7	8	8	7	8	8	7	7	7	7	6	7	7	6	7	7	7	7	7	7
10	10	10	10	10	9	7	7	6	6	6	6	9	9	8	7	6	6	8	9	9	7	8	8	8	8	8	8
10	10	10	10	10	10	8	10	10	9	8	10	8	8	8	8	8	10	10	10	10	10	10	10	10	10	10	10
9	7	8	7	9	7	9	8	7	8	7	8	9	8	7	8	7	8	7	8	7	8	8	9	7	9	7	8
9	9	9	9	9	7	8	9	8	7	8	7	7	7	8	9	7	8	7	7	7	8	9	7	8	8	8	7
10	10	10	10	10	10	10	10	10	10	10	10	10	10	10	10	10	10	10	10	10	10	10	10	10	10	10	10
7	8	9	8	8	8	7	7	8	8	8	8	8	8	8	8	8	8	8	8	8	8	8	8	8	8	8	8
7	7	8	8	8	8	6	7	6	6	5	5	6	7	6	7	6	6	6	6	5	7	6	6	6	7	5	7
10	10	10	9	8	9	10	9	5	6	6	5	10	9	9	10	9	5	6	6	10	10	10	10	9	8	9	10
7	8	7	7	8	7	8	8	7	7	7	7	8	8	8	7	7	8	7	7	8	9	8	9	8	7	7	5
8	7	7	8	8	8	7	8	6	6	6	6	6	5	5	5	6	5	5	6	8	7	7	7	6	7	8	6
7	7	7	7	7	7	8	8	6	6	6	7	7	7	6	7	6	7	8	8	6	6	5	7	6	7	7	6
10	10	10	10	10	10	10	10	10	10	10	10	10	8	9	9	9	9	9	9	9	9	9	10	9	10	10	10
10	10	10	10	10	10	10	10	10	10	10	10	10	10	10	10	10	10	10	10	10	10	10	10	10	10	10	10
9	8	8	8	9	8	8	8	6	7	7	6	7	7	6	7	7	6	5	6	9	8	9	8	8	8	8	8
10	10	5	5	10	8	10	5	5	5	5	9	5	5	5	5	5	1	5	1	5	8	9	8	10	8	10	8
8	6	7	8	8	8	7	8	7	10	7	8	8	9	8	8	8	9	9	9	7	8	7	8	7	7	8	9
3	3	3	2	6	4	3	4	8	5	3	1	1	1	1	1	1	1	6	3	2	2	2	2	4	5	6	2
9	9	9	9	9	9	9	9	6	7	7	8	7	8	7	7	8	6	7	6	8	7	8	8	8	8	9	8
8	8	6	7	7	7	7	8	6	8	7	7	7	6	7	7	6	8	7	7	8	8	7	7	7	7	8	7
10	10	10	10	9	9	9	10	10	10	9	10	9	8	9	9	9	9	9	10	10	10	10	9	9	10	10	10
7	7	8	8	8	7	7	8	5	6	7	7	8	8	8	7	8	7	8	8	8	7	7	7	7	7	7	7
10	10	10	7	7	10	10	10	6	7	6	7	7	7	7	8	8	8	8	8	8	8	8	8	8	8	8	8
8	8	9	8	9	8	8	8	8	8	9	9	9	8	9	8	8	9	8	8	8	9	8	8	8	8	8	8
9	9	9	8	8	8	8	9	7	7	7	7	8	5	7	7	4	7	8	7	8	8	8	8	9	8	8	7
10	10	10	10	10	10	10	10	10	10	10	9	10	10	10	10	10	10	10	10	9	10	10	10	10	10	10	10
8	9	8	10	8	5	6	6	5	5	5	10	9	9	9	10	10	6	10	8	9	8	10	10	6	10	10	9
9	8	7	8	8	8	8	8	7	7	7	7	7	7	7	8	8	7	7	7	8	7	8	7	8	8	8	8
7	8	7	9	8	8	7	7	7	7	7	7	7	7	8	8	6	6	5	6	6	6	7	7	10	6	7	7
9	10	9	9	8	6	6	7	7	6	8	9	8	7	8	8	9	7	5	7	9	9	10	7	10	8	9	8
9	7	8	7	8	8	8	8	8	8	8	7	7	8	8	8	8	8	8	8	8	7	7	9	8	8	7	8
8	8	9	8	9	9	8	10	9	8	9	8	8	7	8	7	8	8	7	8	8	8	8	9	8	8	8	8
9	8	8	9	8	8	8	7	8	8	9	8	8	8	7	7	7	8	8	7	9	8	9	8	8	8	8	8
8	8	9	8	8	8	7	8	7	8	8	7	7	7	8	7	8	7	7	9	8	8	8	8	8	7	7	8
7	7	7	7	7	7	7	7	7	7	6	7	8	7	8	7	7	7	7	8	7	8	8	7	7	8	8	7
10	10	10	1	10	8	10	10	10	10	10	6	6	8	7	9	10	7	7	7	10	10	10	10	10	8	10	10
9	8	7	7	9	10	10	9	8	7	10	8	8	5	7	8	8	8	8	7	8	10	9	8	6	8	7	8
10	10	10	10	10	10	8	8	5	5	6	5	5	5	5	5	7	6	10	7	6	10	10	10	10	8	6	8
10	10	10	10	10	10	10	8	6	6	6	5	7	6	5	7	8	8	8	5	7	8	6	8	8	9	8	9
10	9	9	8	9	8	8	8	8	8	8	9	8	9	8	8	9	8	8	8	7	7	7	7	7	7	7	5
9	8	9	8	8	9	9	8	8	8	8	9	9	8	8	8	8	8	8	9	8	8	8	8	8	8	8	8
9	8	9	6	7	8	7	5	8	7	6	8	8	7	9	7	7	6	6	7	9	7	7	8	6	7	6	6
7	8	7	7	8	8	8	5	7	6	6	6	7	7	6	7	7	6	7	7	8	8	8	10	10	9	10	9
8	8	8	7	7	8	8	8	7	8	7	7	7	7	8	8	7	8	7	7	7	8	7	8	8	8	8	7
9	8	9	7	6	6	8	7	6	6	6	6	7	7	6	6	7	7	8	6	7	7	6	6	6	6	5	5
9	8	8	8	8	7	8	8	7	7	6	7	7	7	7	8	7	8	8	8	8	9	8	8	9	9	8	8
9	7	8	8	8	8	8	8	8	8	7	9	8	8	8	7	7	7	7	8	8	8	8	8	8	8	8	7
9	8	9	9	9	8	9	9	7	8	8	8	8	8	7	8	8	8	8	8	8	8	8	8	8	8	8	8
9	8	8	8	8	8	8	7	7	8	7	7	7	8	7	8	7	8	7	8	8	8	7	8	8	8	7	8
9	8	9	8	8	8	9	8	8	8	8	8	8	7	7	7	7	7	7	8	7	7	7	7	7	7	8	7
9	8	8	8	8	7	7	8	8	6	6	6	6	6	7	7	6	7	7	8	10	10	10	10	10	10	8	8
7	8	8	8	7	8	7	7	8	8	7	8	7	8	8	8	7	8	7	7	6	6	6	7	7	6	7	7
8	9	8	9	8	8	8	7	7	8	8	7	8	8	7	8	7	8	8	8	8	8	7	8	8	8	8	8
9	8	9	8	9	9	7	8	7	8	8	7	8	8	8	8	7	8	7	8	8	8	9	8	8	7	8	8
9	8	8	9	8	8	8	8	9	9	9	8	8	8	8	8	8	8	8	8	8	7	8	7	8	8	8	8
9	8	9	9	9	9	9	9	8	8	8	8	8	9	8	9	9	8	9	9	8	8	9	9	8	9	8	8
8	8	7	8	7	7	7	7	7	7	7	7	8	8	8	8	8	8	8	8	7	8	7	8	7	7	7	7
8	8	7	7	7	8	7	8	8	7	8	7	8	7	8	7	7	8	8	8	8	7	7	7	7	7	7	7
8	9	8	8	9	7	8	8	8	7	7	8	8	8	8	8	9	8	9	9	6	7	7	7	6	7	7	6
10	10	10	10	10	7	6	8	5	5	7	6	6	6	5	5	5	1	1	3	8	8	8	8	9	3	3	2
8	9	8	8	9	8	9	8	7	6	6	7	8	7	7	6	8	7	8	8	8	8	8	7	8	8	9	8
9	9	8	9	8	9	8	9	9	9	9	9	9	8	8	9	8	9	8	9	7	7	7	7	7	8	8	8
9	9	9	8	8	8	8	9	8	8	9	9	9	9	9	8	8	8	9	8	9	9	9	8	9	9	8	8
9	8	9	9	8	8	8	9	8	10	9	10	9	10	9	9	9	9	9	8	9	9	9	9	9	8	9	9
8	8	7	8	8	9	8	9	9	8	8	9	8	9	9	8	8	9	9	9	9	9	9	9	9	8	9	9
9	8	9	8	9	9	8	8	8	8	8	8	8	8	8	8	8	8	8	8	9	8	8	8	8	9	8	9
8	8	9	9	8	8	9	8	8	8	9	9	8	9	9	9	9	8	8	9	7	8	8	8	8	7	7	4
8	9	8	8	9	9	8	8	9	8	8	8	9	8	7	8	5	9	8	8	10	8	9	10	10	8	10	6
10	9	9	9	8	9	9	9	8	9	9	9	9	8	9	9	9	9	8	8	9	8	9	8	8	9	8	9
9	8	8	8	8	10	8	10	9	8	8	10	8	9	8	8	8	8	9	9	8	9	8	8	9	8	8	8
8	10	8	10	10	10	10	10	10	10	10	10	10	10	10	10	10	10	10	10	10	10	10	10	10	10	10	10
10	10	3	9	10	10	10	10	9	10	10	10	7	8	10	10	8	10	8	10	10	10	10	10	10	9	10	10
9	9	9	9	9	8	9	9	8	7	9	9	9	9	10	9	8	8	8	7	9	8	8	9	8	8	8	8
10	10	8	7	10	10	10	10	5	5	5	6	5	5	6	5	5	6	10	10	10	5	10	5	10	10	5	10
10	10	10	8	10	10	10	10	10	9	6	6	9	9	9	10	10	9	10	10	10	10	10	10	10	10	10	10
8	8	7	8	8	5	5	7	5	5	5	8	8	9	6	6	6	7	7	7	7	7	7	7	7	1	5	7
10	10	10	10	10	10	10	10	10	9	9	10	10	6	10	10	10	5	10	5	10	10	10	10	10	10	9	10
10	10	10	10	10	10	10	10	10	10	10	10	10	5	5	10	5	5	5	5	10	10	10	10	10	5	5	10
10	9	10	10	10	10	10	9	10	9	8	8	9	9	9	9	8	9	8	8	8	9	9	9	8	8	8	8
9	9	8	8	8	8	9	8	8	8	8	8	9	8	8	8	9	8	8	9	9	8	8	8	8	9	8	8
9	9	8	8	9	8	8	8	8	8	8	8	8	8	8	8	6	8	8	8	8	8	9	9	8	8	8	8
10	10	10	6	10	10	10	10	8	4	10	8	7	7	10	9	6	7	7	6	9	9	6	9	10	8	2	3
9	7	9	7	8	8	8	8	8	7	8	8	8	6	6	7	7	7	7	7	7	8	8	7	8	8	7	8
8	8	8	8	8	7	8	8	7	8	8	8	9	8	8	8	8	8	8	9	8	7	8	8	8	7	8	7
8	7	8	7	5	7	7	6	8	5	8	6	6	9	5	9	10	8	10	8	9	9	8	8	9	9	10	7
10	10	10	10	10	10	8	10	5	9	9	10	10	10	10	10	10	10	6	10	9	9	9	9	9	9	10	9
10	10	10	10	10	9	8	9	10	9	9	8	10	6	10	9	10	7	7	10	10	10	7	8	7	9	9	6
10	10	10	5	8	7	7	7	7	5	9	8	5	7	5	5	6	5	5	5	5	5	5	5	5	5	6	6
10	10	10	10	10	10	1	10	10	10	10	10	10	10	10	10	10	10	10	10	10	10	10	10	10	10	10	10
10	10	10	10	6	8	7	7	10	10	9	7	6	8	9	9	8	8	8	7	7	9	8	9	8	6	6	6
8	8	8	8	8	9	8	9	8	6	8	6	6	5	6	6	5	6	7	8	9	9	9	9	9	9	9	9
10	10	10	10	10	10	10	10	10	10	10	10	10	10	10	10	10	10	10	10	10	10	10	10	10	10	10	10
10	8	8	8	7	8	8	8	8	8	8	9	8	8	8	8	7	8	8	8	7	8	7	8	7	8	8	8
10	10	10	10	10	10	5	10	9	7	7	7	7	6	7	7	6	6	6	6	6	6	6	6	6	7	7	7
10	10	10	10	10	10	10	10	10	10	10	10	10	9	9	9	9	9	9	10	10	9	10	10	10	10	10	10
6	9	8	6	6	9	9	10	9	9	9	10	8	8	8	8	9	8	9	9	9	10	10	10	10	8	10	10
10	10	10	10	10	10	10	10	10	10	10	10	10	10	10	10	10	10	10	10	10	10	10	10	10	10	10	10
10	10	10	5	10	5	5	10	10	10	10	1	10	4	10	10	10	5	5	5	5	10	10	1	10	5	10	10
10	10	10	10	10	10	10	10	10	10	10	10	10	10	4	10	10	10	10	10	10	10	10	10	10	10	10	10
10	10	10	10	10	10	9	8	5	4	8	8	3	2	3	5	10	1	3	5	9	9	8	6	8	6	2	5
10	10	10	10	10	10	7	10	10	10	10	10	10	10	10	10	7	5	10	10	10	10	10	10	10	10	10	10
10	10	10	10	10	6	7	8	8	6	6	3	6	8	6	6	6	7	7	8	8	8	8	8	8	8	8	8
8	8	8	8	8	8	8	8	8	8	8	8	8	8	8	8	8	8	8	8	8	8	8	8	8	8	8	8
7	7	7	7	7	7	7	7	7	7	7	7	7	7	7	7	7	7	7	7	7	7	7	7	7	7	7	7
5	5	6	5	6	10	10	10	8	6	8	8	7	7	6	6	6	4	7	7	10	8	10	7	7	5	10	6
7	7	8	6	8	5	5	7	5	5	8	5	1	1	1	3	2	4	3	8	7	8	8	8	9	8	8	5
7	8	9	10	10	9	6	9	6	7	8	10	6	8	7	6	6	6	8	10	9	10	10	10	10	10	10	10
7	8	8	9	9	10	10	10	9	9	6	9	7	8	6	8	8	9	7	8	9	9	8	9	8	10	10	9
10	6	7	8	8	6	8	8	8	8	6	7	8	8	10	8	7	7	6	6	9	9	10	10	9	8	9	8
5	10	5	10	10	8	8	5	5	5	5	5	5	5	5	5	5	5	5	5	5	5	5	5	5	5	5	5
10	10	10	10	10	10	10	10	10	8	8	10	10	8	10	10	8	8	8	8	10	10	10	10	9	10	6	8
10	10	10	10	10	10	10	10	10	10	6	10	10	10	7	10	10	10	10	10	10	10	10	10	10	10	10	10
8	9	10	9	10	9	9	9	10	10	9	7	8	8	7	8	8	10	10	9	9	9	8	8	9	10	10	10
10	9	10	9	3	9	8	3	9	9	3	3	5	10	3	4	1	3	3	10	10	10	10	10	10	10	6	9
10	10	10	10	10	10	10	10	10	10	10	10	10	10	10	10	10	10	10	10	10	10	10	10	10	10	10	10
10	8	8	7	6	8	8	10	8	7	7	7	6	5	8	6	7	4	8	3	8	6	7	6	6	8	10	10
1	1	1	9	9	9	9	8	1	1	1	1	1	1	1	1	1	1	1	1	1	1	1	1	1	1	1	1
10	10	10	10	10	7	6	10	10	10	10	10	8	7	10	7	8	8	8	10	10	8	9	9	8	8	10	9
10	10	10	10	10	10	10	10	10	10	10	10	10	10	10	10	10	10	10	10	10	10	10	10	10	10	10	10
10	10	10	10	10	10	10	10	10	10	9	9	8	8	8	8	8	9	10	10	10	10	10	8	10	10	10	10
10	10	10	5	10	10	10	10	10	8	5	10	10	10	10	10	10	2	5	7	10	9	10	4	6	10	10	10
8	7	8	8	8	7	7	7	5	4	5	5	5	5	5	5	5	5	5	5	6	5	5	5	5	5	5	5
10	10	10	10	10	6	10	10	4	4	3	10	6	6	6	6	5	6	10	8	8	10	10	4	4	9	10	7
10	10	10	10	10	10	10	10	10	10	10	10	10	10	10	10	10	10	5	10	10	10	10	10	10	10	10	10
6	10	10	10	10	10	10	10	10	10	10	10	6	7	7	8	7	10	8	10	10	10	10	10	10	10	10	10
10	10	10	10	10	10	10	10	10	7	7	7	6	7	7	7	6	7	7	7	8	7	7	7	7	7	8	7
9	9	10	10	10	10	10	10	10	10	10	10	10	10	10	10	10	10	10	10	10	10	10	10	10	10	10	10
10	10	10	10	10	10	10	10	10	10	10	10	7	7	10	10	10	5	10	10	10	10	10	8	10	10	10	10
10	10	10	10	10	10	10	10	10	10	10	9	10	10	9	9	10	10	10	10	10	10	10	10	10	10	10	10
9	10	9	7	9	8	10	9	6	6	6	6	6	6	6	6	6	7	6	6	7	7	7	6	6	5	7	6
8	8	8	8	8	6	6	6	9	7	8	5	5	5	5	5	5	9	8	6	10	8	10	10	8	10	10	4
10	10	10	10	10	10	10	10	10	10	6	6	10	10	10	10	10	7	7	10	10	10	10	10	10	10	10	10
6	8	6	8	6	8	6	10	6	6	5	4	7	8	8	8	8	4	5	10	10	8	8	8	8	8	8	8
10	10	10	10	10	6	6	6	6	6	6	5	8	8	8	10	10	5	5	5	10	10	10	8	10	10	10	10
10	10	9	9	9	10	10	10	9	10	10	10	10	10	10	9	9	9	9	10	10	10	10	10	10	10	10	10
6	6	6	6	6	9	6	7	7	7	7	6	6	10	8	8	8	8	8	8	7	8	7	7	7	8	8	7
5	5	5	5	5	8	5	5	5	5	7	5	9	5	5	7	5	7	5	5	5	7	5	5	10	5	5	5
8	8	8	8	8	8	8	8	8	8	8	8	8	8	8	8	8	8	8	8	8	8	8	8	8	8	8	8
10	10	10	10	10	10	10	10	10	10	10	10	10	8	10	10	10	10	10	10	9	10	10	9	9	10	10	10
10	10	8	9	10	8	8	10	8	7	9	10	9	9	9	8	9	7	9	8	10	6	9	3	8	8	7	7
10	10	10	10	9	10	10	10	8	6	6	7	7	6	6	6	7	2	8	6	4	7	6	7	6	6	6	7
5	7	8	8	8	9	9	9	5	7	6	5	9	7	9	6	8	7	8	6	10	7	10	10	9	9	10	8
10	10	10	10	10	10	10	10	10	10	10	10	10	10	10	10	10	10	10	10	10	10	10	10	10	10	10	10
9	9	9	9	9	8	8	10	9	9	9	8	8	8	8	8	8	8	8	8	8	8	8	8	8	8	8	8
8	8	8	8	6	6	7	10	10	10	10	10	10	10	10	10	10	9	10	10	10	10	10	10	10	10	10	10
10	10	10	10	10	7	8	10	10	10	10	10	10	10	10	10	10	10	10	10	10	10	10	10	10	10	10	10
10	10	10	10	10	10	10	10	7	7	7	10	10	10	9	9	9	5	7	9	10	9	10	10	10	10	10	9
1	5	6	7	7	8	8	8	5	4	5	5	5	5	6	6	5	3	5	4	5	1	1	1	5	10	10	6
10	10	10	10	10	10	6	7	5	10	5	6	6	6	7	6	8	7	8	8	8	8	9	9	9	7	8	8
8	7	8	9	8	9	9	7	8	9	9	9	10	8	9	9	8	9	8	9	8	8	8	10	7	10	8	8
9	9	9	9	9	10	10	10	10	10	8	10	10	10	10	10	10	10	10	10	10	10	10	10	10	10	10	10
10	10	10	8	10	10	10	10	5	5	5	5	5	4	6	9	9	8	8	8	10	9	10	7	10	7	10	8
10	10	10	9	10	10	7	10	9	9	9	10	10	10	10	9	9	10	9	9	10	10	10	10	10	10	7	7
9	10	9	9	8	6	6	5	8	6	6	7	6	6	8	10	8	8	7	6	8	6	6	5	8	6	6	10
10	10	10	8	10	10	10	10	9	8	10	10	10	10	10	10	10	10	10	10	10	10	10	10	10	10	10	10
9	10	10	9	10	8	8	10	10	8	9	10	8	9	9	9	9	5	6	10	10	8	9	10	10	10	10	10
10	10	10	10	10	10	7	6	9	8	9	10	10	7	7	10	10	10	10	7	6	7	9	8	3	7	3	8
10	10	10	10	10	10	10	10	10	10	10	10	10	10	10	10	10	10	10	10	10	10	10	10	10	10	10	10
10	8	9	5	10	6	5	5	5	5	5	5	5	5	6	7	7	4	4	5	5	6	6	5	5	6	6	5
5	4	5	5	8	5	5	5	5	5	5	5	5	5	5	6	5	4	4	5	5	4	5	4	5	4	6	5
8	8	9	1	9	9	3	6	9	4	7	3	5	5	10	9	9	1	9	6	5	4	3	5	4	4	8	8
6	10	8	9	7	8	8	7	5	5	5	5	5	5	5	5	5	1	2	3	5	4	4	3	3	5	3	5
8	8	8	7	10	10	10	10	10	10	10	8	6	8	10	10	9	8	10	10	10	10	10	8	10	10	10	10
6	6	6	6	6	6	6	6	6	6	6	6	6	6	6	6	6	6	6	5	5	5	5	5	5	5	1	5
10	10	10	10	10	10	10	10	10	6	4	10	6	4	5	3	5	5	4	10	10	5	5	10	5	10	7	5
10	10	10	10	10	5	5	10	5	5	5	8	10	10	5	10	10	10	10	10	10	5	5	10	5	10	10	10
7	8	9	6	6	6	5	5	5	4	8	8	4	5	5	4	4	3	4	4	5	5	6	4	5	4	5	5
10	10	10	10	10	10	10	10	8	8	8	10	8	8	10	10	9	6	8	10	10	10	10	10	10	8	8	9
10	10	10	10	10	10	10	9	10	5	6	8	10	5	8	10	10	1	5	5	10	10	10	6	6	10	1	3
5	5	10	5	10	10	10	10	5	5	8	5	5	5	5	5	5	5	5	5	5	5	5	5	5	1	1	3
10	10	10	10	10	10	10	10	10	10	10	10	8	8	10	10	10	5	5	5	10	10	10	10	10	10	10	10
9	10	9	8	8	8	7	8	8	7	8	9	9	8	7	8	8	8	7	8	9	9	10	10	9	9	9	8
10	10	10	10	10	10	10	10	10	10	10	10	10	8	7	7	7	8	10	10	8	8	8	8	8	8	8	8
10	10	10	10	10	10	10	10	5	10	5	6	6	5	6	7	8	5	6	6	10	7	7	7	8	6	10	7
10	10	10	10	10	10	6	10	5	6	6	6	6	6	6	10	10	6	6	10	10	7	10	7	8	10	10	10
10	10	10	10	10	10	10	10	10	10	10	10	10	8	10	10	1	1	10	10	10	10	10	10	10	10	5	10
10	10	10	10	10	9	10	5	3	3	2	8	9	8	10	9	8	10	10	4	7	7	8	7	8	6	5	5
9	8	8	8	9	8	8	8	9	9	9	9	9	9	9	9	9	8	8	8	8	8	9	8	9	8	9	8
10	6	10	8	8	6	10	9	8	7	7	7	2	2	2	3	2	1	9	1	1	1	4	9	10	10	8	7
9	8	8	9	8	8	9	9	8	9	8	8	8	8	8	8	9	8	8	9	8	8	8	8	9	9	9	8
8	10	8	10	10	10	10	10	7	6	5	4	8	8	10	9	8	6	6	6	10	10	10	9	10	10	10	7
10	10	10	10	10	10	10	10	10	10	10	10	10	10	10	10	10	10	10	10	10	10	10	10	10	10	10	10
5	10	5	10	10	10	10	10	10	10	10	10	10	10	10	10	10	10	10	10	10	10	10	10	10	10	10	10
10	8	10	8	10	10	10	10	10	10	10	10	10	10	10	10	10	10	10	10	10	10	10	10	10	10	10	10
10	10	10	10	10	10	10	10	10	8	8	7	9	8	9	10	10	9	9	10	9	9	9	9	9	7	10	6
10	7	10	10	10	10	10	8	6	6	8	8	8	8	8	7	8	8	6	8	8	8	8	7	8	8	8	8
10	10	10	10	10	10	5	10	10	5	5	10	10	10	10	10	10	10	10	10	10	10	10	10	10	10	10	10
10	10	10	10	10	10	10	10	9	9	10	9	10	9	9	9	8	9	10	9	9	10	9	10	9	10	10	10
10	10	10	10	10	10	8	10	10	10	10	10	10	10	10	10	10	10	10	10	10	10	10	10	10	10	10	10
10	10	10	10	10	10	10	10	10	10	10	10	5	5	4	4	10	10	10	10	10	10	10	10	10	10	10	10
10	10	10	10	10	10	10	10	10	10	10	10	10	10	10	10	10	10	10	10	10	10	10	10	10	10	10	10
9	9	9	9	9	10	10	10	10	10	10	10	10	10	10	10	10	10	10	10	10	10	10	10	10	10	10	10
8	8	8	8	8	7	8	8	9	8	8	7	9	9	8	8	8	7	7	8	9	9	8	8	8	8	9	9
10	10	10	10	10	10	10	10	10	10	10	10	3	3	3	10	10	10	10	10	10	9	10	10	10	8	10	10
9	10	10	8	8	10	10	10	9	9	9	9	9	7	8	8	7	8	7	8	8	9	9	9	8	9	9	9
6	6	6	6	6	7	7	7	7	6	5	7	6	6	6	6	6	5	5	6	6	6	6	6	6	6	6	6
10	10	9	10	10	10	10	10	1	1	1	1	1	1	10	10	8	9	9	9	10	10	10	1	10	1	10	1
10	10	10	10	10	10	10	10	10	5	1	10	10	10	10	10	10	10	10	10	10	10	10	10	10	10	10	10
10	10	10	10	10	10	10	10	10	10	10	10	10	10	10	10	10	10	10	10	10	10	10	10	10	10	10	10
10	10	10	10	10	10	10	1	1	1	1	1	10	10	10	9	9	9	10	10	1	1	1	1	1	10	10	10
10	10	10	10	10	10	10	10	10	10	7	10	10	10	10	10	10	10	10	10	10	10	10	10	10	10	10	10
10	10	10	10	10	10	9	10	8	8	8	5	5	5	8	8	8	8	8	10	8	8	8	8	8	5	8	8
10	9	9	9	9	9	9	9	9	9	9	9	9	9	9	9	9	9	9	9	9	9	9	9	9	9	9	9
10	10	10	4	10	10	10	10	10	6	6	10	10	10	10	10	10	10	10	10	10	10	10	10	10	10	10	10
10	10	10	10	10	10	10	10	10	10	10	10	10	10	10	10	10	10	10	10	10	10	10	10	10	10	10	10
5	5	5	5	5	6	5	5	5	5	5	5	5	5	5	5	5	5	5	5	5	5	5	5	5	5	5	5
10	10	10	10	10	10	10	10	10	10	10	9	9	9	9	9	9	9	9	10	10	10	10	8	10	6	10	10
9	9	9	9	10	10	10	10	9	9	9	8	10	10	10	9	9	9	9	10	9	9	10	9	9	9	9	10
10	8	8	8	8	6	5	9	5	5	5	5	5	5	5	5	5	5	5	5	5	5	5	5	5	5	5	5
8	10	10	9	8	8	8	10	9	8	7	9	5	7	7	6	8	8	6	8	10	10	10	10	10	7	10	6
10	10	8	10	10	10	10	10	10	10	10	10	10	10	10	10	10	8	10	10	10	10	10	8	10	10	10	10
8	7	9	9	9	5	5	6	7	7	7	8	8	8	8	8	8	8	8	7	8	8	8	9	9	9	9	9
10	10	10	10	10	6	10	10	10	5	10	10	10	5	10	5	10	1	10	10	10	6	10	10	10	10	10	10
10	10	10	9	8	9	9	9	5	6	6	6	7	6	8	8	7	5	4	7	8	5	6	6	6	7	3	3
10	10	10	10	10	5	5	7	6	4	4	5	5	5	4	5	7	4	6	7	6	7	7	7	5	7	7	6
10	10	9	5	5	10	10	10	5	5	5	5	5	5	6	6	6	6	6	6	6	6	6	6	6	6	6	6
9	10	10	10	10	10	10	10	10	8	10	8	10	10	10	9	9	10	9	9	10	10	8	8	9	9	9	10
9	10	9	9	9	9	10	9	7	8	8	8	8	8	8	7	8	7	9	8	9	7	7	7	7	10	8	8
10	10	10	10	10	8	8	5	3	8	9	1	10	10	10	7	8	2	1	9	8	6	6	2	8	3	2	1
9	10	10	9	10	10	8	10	9	10	8	10	8	8	10	10	8	9	10	10	9	8	9	8	9	9	9	10
10	10	10	10	10	8	6	6	5	4	5	4	3	3	4	3	4	3	3	3	4	3	4	4	4	4	3	4
10	10	10	9	10	7	7	7	5	5	5	5	5	5	4	5	5	5	5	5	5	5	5	5	5	5	5	5
8	7	9	8	8	7	8	8	10	8	10	9	8	8	8	10	9	9	10	9	9	8	9	9	9	9	10	10
9	8	9	10	9	9	9	9	9	10	9	9	9	9	10	9	8	9	9	10	9	9	9	10	10	9	9	9
10	10	9	10	9	10	9	9	9	9	5	5	7	7	8	9	9	5	9	9	6	9	5	2	9	9	10	10
10	10	10	10	10	10	10	10	10	10	10	10	10	6	6	8	10	5	8	10	10	10	10	10	10	10	10	10
10	10	10	10	9	9	10	10	9	9	8	9	9	9	9	8	9	9	9	8	10	7	10	7	10	7	9	10
10	10	10	9	9	8	8	8	8	8	8	10	8	8	8	8	9	7	7	9	10	10	10	10	10	9	8	9
10	9	9	9	9	10	9	10	9	10	10	8	9	9	10	9	8	8	9	9	10	10	8	8	9	9	9	9
5	10	10	10	10	10	10	9	10	10	10	9	7	7	7	9	9	9	9	9	10	9	9	7	9	7	10	9
10	9	9	8	9	9	9	9	10	9	8	8	9	8	9	9	9	9	10	8	10	10	10	8	8	9	8	9
10	10	10	10	10	7	7	6	10	9	10	10	10	10	10	9	8	10	10	10	10	10	10	10	10	10	10	10
10	9	8	9	8	7	7	7	9	10	10	9	10	8	9	9	10	9	9	9	9	10	8	10	10	10	10	8
10	10	7	4	10	5	4	6	8	5	9	8	7	9	4	3	3	6	4	6	3	5	4	3	5	5	5	3
10	8	10	9	8	8	9	9	10	10	10	9	8	9	9	9	10	9	10	10	8	9	9	9	8	8	9	9
10	10	10	10	10	10	10	10	10	10	10	10	10	10	10	10	10	10	10	10	10	10	10	10	10	10	10	10
10	10	10	10	10	10	10	10	10	10	10	10	10	10	10	10	10	10	10	10	10	10	10	10	10	10	10	10
9	8	9	8	9	9	8	8	8	7	6	7	6	6	6	7	8	8	8	8	9	9	9	9	8	9	9	9
8	8	9	8	8	8	9	9	10	8	9	10	8	10	10	10	8	9	10	9	9	9	10	8	10	9	9	9
10	8	8	9	9	8	9	10	8	8	8	9	10	9	9	9	9	7	8	7	8	8	8	8	8	7	7	8
9	10	10	10	10	10	10	10	7	6	10	10	10	10	10	10	10	10	10	10	10	10	10	10	10	10	10	10
9	8	9	9	9	8	10	8	8	10	9	8	10	8	9	10	8	10	9	10	9	8	8	8	10	9	9	10
10	10	10	10	10	10	10	10	10	10	10	10	10	10	10	10	10	10	10	10	10	10	10	10	10	10	10	10
10	8	9	9	8	7	8	9	10	9	10	8	10	9	9	8	8	8	10	10	8	9	9	10	9	8	9	10
9	8	9	8	9	7	9	7	8	7	7	8	7	8	8	8	8	8	8	5	8	8	8	7	7	7	8	8
8	8	9	9	8	10	8	9	10	9	9	10	10	10	9	10	9	9	9	9	10	10	10	8	8	9	8	9
10	10	10	10	10	10	10	10	10	10	10	10	10	10	10	10	10	10	10	10	10	10	10	10	10	10	10	10
9	7	9	8	7	8	7	7	8	8	7	8	8	8	7	8	7	8	7	8	8	8	7	8	8	8	9	8
9	10	10	10	8	9	10	9	9	8	9	9	9	8	8	8	8	9	10	8	7	9	7	7	9	9	8	8
8	9	9	8	8	9	8	8	10	8	10	10	8	7	9	10	8	7	9	8	8	9	9	9	8	8	9	9
8	6	7	7	5	8	7	7	8	8	8	7	6	8	7	7	5	7	6	8	8	7	7	8	7	7	7	8
10	9	9	10	10	10	10	10	9	9	8	8	8	10	9	10	9	10	10	9	10	10	10	9	10	10	8	9
8	7	8	8	9	8	8	9	8	7	8	9	8	9	8	9	9	8	9	9	8	9	8	8	9	7	9	9
9	9	9	8	8	8	9	8	9	9	9	7	8	8	9	8	8	7	10	9	8	8	7	7	10	10	8	10
9	9	9	9	9	9	9	9	9	9	9	9	9	9	9	9	9	1	1	9	9	9	9	9	9	9	9	1
10	10	10	9	10	8	7	8	7	6	7	6	6	6	6	6	6	6	6	6	6	6	6	6	6	6	6	6
5	5	5	5	5	9	9	10	9	9	9	5	5	5	6	8	5	5	5	5	5	5	5	2	5	1	1	1
10	10	10	7	6	10	10	8	7	5	9	5	4	10	8	9	8	7	6	7	7	5	8	6	5	5	6	5
9	9	10	10	8	9	10	9	8	8	9	8	9	9	10	8	9	9	10	9	10	10	10	8	9	10	8	10
4	10	5	7	10	10	5	10	10	10	6	10	10	10	10	10	10	10	10	10	10	6	6	9	10	10	10	10
9	10	9	10	5	9	8	5	9	5	5	5	6	6	6	6	7	6	6	6	10	7	6	6	6	6	5	8
10	10	10	6	8	8	8	7	8	7	6	5	7	7	6	7	6	7	7	7	6	7	7	6	7	6	6	7
10	10	10	10	10	10	10	10	7	7	8	3	10	10	10	10	10	7	7	5	10	8	8	6	10	7	10	7
10	10	10	10	10	10	10	10	10	10	10	10	10	10	10	10	5	5	5	5	5	5	5	5	5	5	5	5
10	10	10	10	10	8	10	10	5	5	5	5	10	10	10	10	10	5	5	5	5	10	10	5	10	5	10	10
10	10	10	10	10	10	10	10	10	10	10	10	10	10	10	10	10	6	10	10	10	10	10	10	10	10	10	10
10	10	10	10	10	10	10	10	5	5	5	5	8	9	9	9	10	7	5	6	9	9	10	8	8	1	10	8
10	10	1	10	10	5	10	10	10	10	5	10	6	10	10	10	10	7	7	10	6	10	10	10	10	10	10	7
8	8	8	8	9	8	9	8	8	8	8	8	4	8	8	8	8	8	8	8	8	8	8	8	8	8	8	8
8	6	10	10	10	8	7	8	10	6	6	9	10	9	8	8	8	8	8	7	7	6	8	10	9	9	8	9
5	5	5	5	5	5	5	5	5	2	1	1	10	5	6	5	5	5	5	1	5	5	5	4	1	1	1	9
5	5	5	5	5	5	5	5	5	5	5	6	6	8	6	6	6	4	4	4	6	6	6	6	6	6	9	9
10	10	10	10	10	10	10	10	10	10	10	10	10	10	10	10	10	10	10	10	10	10	10	10	10	10	10	10
10	6	10	10	10	10	6	7	10	7	9	10	10	5	6	6	8	7	6	8	7	10	10	8	6	10	10	8
6	7	7	6	6	5	6	5	5	6	5	5	6	5	6	5	6	6	5	7	5	6	5	5	6	6	5	6
8	10	5	1	7	10	10	10	8	5	10	3	6	8	7	6	10	6	10	10	10	9	10	2	8	10	8	9
10	10	10	10	10	10	9	9	8	6	5	8	10	10	10	10	10	7	8	10	10	9	10	10	10	10	10	10
10	10	10	10	10	10	10	10	6	5	4	4	10	10	10	10	6	4	1	6	10	6	10	10	10	7	10	6
5	5	4	10	6	5	5	5	10	5	5	5	5	5	5	5	5	6	5	5	5	5	2	5	5	5	5	6
6	10	10	10	10	5	5	5	5	5	5	5	5	5	5	5	6	6	6	6	6	6	6	6	6	6	6	6
10	10	10	10	10	9	10	10	10	10	10	10	5	5	5	8	9	5	4	8	10	10	10	10	10	10	10	10
10	10	8	8	10	9	7	10	7	7	8	10	8	10	10	10	10	7	7	10	10	10	10	10	10	10	10	10
10	9	9	8	9	10	9	9	9	9	8	9	9	9	10	9	10	9	10	10	9	10	10	10	9	10	10	8
10	10	10	8	10	10	10	10	8	8	1	6	10	8	8	8	8	1	1	1	10	10	10	10	10	10	10	5
10	10	10	10	10	10	10	10	10	10	6	1	7	8	10	10	10	5	10	1	10	5	3	1	10	10	10	10
10	6	6	6	6	10	10	10	10	10	6	6	6	6	6	6	6	6	6	6	6	6	6	6	6	6	6	6
9	9	5	4	9	5	4	9	8	8	4	8	7	7	8	8	9	1	1	10	3	9	9	8	8	5	10	9
10	10	10	10	10	9	10	10	10	10	10	10	10	10	10	10	10	10	10	10	10	10	10	10	10	10	10	10
9	10	9	5	8	10	10	10	8	8	2	8	5	5	10	10	10	5	10	10	5	5	6	5	10	10	10	10
10	10	10	10	10	10	10	10	8	8	8	9	9	10	10	10	10	4	5	8	8	7	7	7	7	7	7	7
10	10	10	10	10	10	10	10	10	10	10	10	10	10	9	10	10	8	9	10	10	10	10	10	10	10	10	10
8	8	8	8	8	4	3	5	3	3	3	5	4	3	3	3	3	3	3	2	3	3	3	1	4	5	3	3
8	8	7	8	8	9	9	9	10	9	7	10	7	7	7	8	8	8	9	10	10	10	10	10	10	7	8	9
8	9	9	6	7	7	7	9	8	8	9	9	9	9	8	9	8	8	10	10	8	8	8	9	10	9	9	9
9	10	8	8	9	9	8	9	9	9	10	10	8	9	10	9	10	9	10	10	9	7	7	7	9	8	8	8
10	10	10	10	10	10	10	10	6	6	6	10	10	10	10	10	10	1	2	4	10	10	10	5	10	10	6	10
9	10	9	10	8	8	8	9	9	9	9	9	9	9	9	8	8	10	9	10	8	9	10	10	10	10	9	7
9	10	10	10	9	8	8	9	8	8	10	9	10	10	10	8	9	8	8	9	7	8	9	8	8	9	8	8
10	10	10	7	7	10	10	10	9	9	1	10	1	6	5	5	6	1	10	10	10	10	10	10	10	10	10	10
9	8	10	9	9	9	9	8	10	9	10	9	10	9	9	10	9	9	8	8	10	10	10	10	9	8	8	8
10	10	10	9	10	8	8	10	9	9	8	10	7	10	8	9	9	10	8	9	10	8	9	9	9	7	7	10
10	10	10	10	10	10	10	10	10	7	5	6	9	7	9	7	10	7	7	6	8	9	10	6	5	6	10	5
10	9	10	9	9	8	9	9	9	8	8	8	10	9	10	8	8	8	10	9	8	8	10	10	9	9	10	8
10	10	10	10	10	10	8	10	8	8	9	9	9	10	9	9	9	9	10	8	8	8	8	10	8	10	9	9
9	7	8	9	9	8	10	9	10	10	10	8	9	9	9	9	9	9	9	10	9	10	9	9	10	9	9	9
10	10	10	9	10	8	8	8	9	9	9	10	9	10	10	10	9	10	10	8	10	10	9	9	9	9	9	9
5	10	10	10	10	10	8	9	10	10	10	10	10	10	10	10	10	10	10	10	10	10	10	10	10	10	10	10
10	8	9	9	8	9	9	9	8	8	9	8	8	10	10	10	9	10	10	8	8	7	7	7	7	9	7	8
10	9	10	10	8	8	7	8	8	8	10	10	10	10	9	10	9	10	10	8	9	10	8	8	10	9	10	9
10	9	9	10	8	8	8	8	10	10	10	10	9	9	9	9	9	10	10	9	8	9	9	9	9	9	10	10
8	10	10	9	10	9	10	8	9	9	9	8	9	9	9	10	9	10	10	8	10	9	10	10	10	10	10	10
10	10	10	10	9	8	8	10	8	8	7	10	9	10	10	10	7	10	10	10	7	9	9	9	10	8	8	7
10	10	10	10	6	10	10	10	1	1	1	1	1	1	1	1	1	10	5	5	10	10	10	10	10	5	5	5
10	8	10	8	9	9	7	9	9	7	8	9	8	9	9	9	9	9	8	9	8	10	10	9	9	9	10	10
8	10	9	10	10	10	10	9	7	9	8	8	8	7	10	10	9	10	9	9	9	10	10	10	8	9	9	10
9	10	8	9	9	8	9	8	10	9	10	9	8	8	10	9	8	9	9	8	9	9	8	7	7	8	7	9
9	7	7	7	8	10	10	8	9	9	9	9	10	9	9	8	10	8	10	10	9	10	10	10	8	8	9	8
10	10	10	10	10	9	10	10	6	5	8	8	10	10	7	7	7	7	7	7	7	7	7	7	7	7	7	7
8	9	7	8	8	8	8	10	7	10	9	8	10	8	7	10	7	7	8	7	9	9	8	10	8	10	8	9
9	8	8	9	7	10	9	8	8	9	8	10	10	9	9	9	9	9	9	9	8	10	8	8	10	9	10	9
7	6	7	8	7	6	6	6	7	7	5	7	7	6	10	10	9	3	3	6	8	8	8	7	7	3	8	10
8	8	8	8	8	7	8	6	7	6	7	7	7	7	7	7	7	7	7	7	7	7	8	7	7	7	7	7
9	9	9	8	8	8	8	8	8	9	9	9	8	9	9	8	9	9	9	9	8	8	9	8	9	9	9	9
8	5	2	3	5	6	3	7	2	3	1	3	7	2	7	5	7	3	7	9	10	2	7	4	10	9	9	9
9	9	9	9	9	9	9	8	8	9	8	8	8	9	8	8	8	8	8	8	8	9	9	9	9	8	8	8
8	9	10	9	9	5	6	6	3	3	4	4	9	10	9	8	3	3	2	3	8	9	9	9	10	5	3	2
10	10	10	10	10	10	10	10	10	10	10	10	8	8	10	10	10	8	10	8	10	10	10	10	10	10	10	10
8	8	8	8	8	7	7	8	8	8	6	10	10	10	8	10	9	9	9	10	8	9	8	8	9	8	9	8
10	9	10	8	9	7	10	10	10	10	9	9	9	7	9	8	6	7	7	8	8	8	8	7	8	8	8	9
8	8	8	7	8	7	8	7	7	7	8	10	9	10	9	8	6	6	8	7	8	8	8	10	10	10	10	8
9	9	9	8	9	9	7	9	7	8	7	8	8	8	7	8	6	9	8	7	8	8	9	9	8	8	8	9
7	9	5	5	9	9	5	9	6	7	8	8	2	2	1	1	8	5	4	7	7	8	8	7	7	7	6	7
10	10	10	10	10	10	10	10	9	9	6	5	7	7	7	8	8	7	7	7	7	7	7	7	8	7	7	7
10	10	10	6	8	6	8	8	10	10	10	10	10	10	10	10	10	10	10	10	10	10	8	10	10	10	10	10
9	9	9	9	9	9	8	9	9	9	9	8	8	8	7	7	8	8	7	7	8	8	8	7	8	8	8	8
10	10	10	10	9	9	9	10	9	9	10	10	10	9	10	10	10	10	9	10	10	9	9	9	9	10	10	10
7	6	5	5	6	6	6	6	7	8	7	8	7	8	6	7	6	7	6	6	7	7	7	7	6	6	7	6
10	10	10	10	10	10	10	10	10	10	10	10	10	8	8	10	8	5	7	10	10	10	10	10	10	10	10	10
9	9	8	8	8	8	9	8	8	9	8	8	8	8	9	8	8	9	8	6	8	8	7	7	8	8	8	8
10	8	9	9	9	9	9	9	9	9	9	9	9	9	9	9	9	9	9	9	9	9	9	9	9	9	9	9
9	9	10	10	8	10	10	8	8	9	8	9	8	10	8	10	9	10	8	10	9	10	9	10	9	9	10	10
10	9	9	9	10	8	6	8	9	9	9	10	9	9	8	9	8	7	8	9	10	10	8	9	9	9	10	10
9	10	9	10	9	9	9	10	10	10	10	9	7	5	5	4	7	8	8	9	9	9	9	6	9	9	8	9
7	7	10	9	10	10	7	10	8	8	8	8	8	8	8	8	8	8	8	8	8	8	8	8	8	8	8	8
9	9	9	9	9	9	9	9	10	10	10	10	9	9	9	9	9	9	9	10	10	10	10	10	10	10	10	10
10	10	10	10	10	10	10	10	10	10	10	10	10	10	10	10	10	10	10	10	10	10	10	10	10	10	10	10
9	10	10	10	10	8	7	7	8	9	8	8	8	9	10	8	8	9	9	9	10	9	10	10	9	10	8	9
10	10	10	10	10	10	10	10	10	10	10	10	7	5	8	8	10	6	6	6	10	8	10	10	9	8	10	4
7	8	8	9	10	10	8	7	8	9	9	8	8	10	9	9	10	8	10	10	9	9	10	9	10	8	10	9
10	10	10	10	10	10	10	10	10	10	10	10	10	10	10	10	10	10	10	10	10	10	10	10	10	10	10	10
5	10	10	10	10	8	6	8	8	8	7	7	7	7	7	7	8	8	5	6	8	8	8	8	8	8	8	8
6	6	6	6	6	6	10	10	10	10	10	10	6	6	10	8	7	7	7	10	10	8	8	7	8	8	8	8
10	10	10	10	10	10	10	10	8	7	8	10	9	10	9	10	10	10	8	10	10	10	9	9	9	10	10	10
7	7	8	8	8	8	8	8	8	8	7	7	8	8	7	8	7	7	7	7	8	7	7	8	8	7	8	7
7	8	8	9	8	8	8	8	8	7	8	9	9	9	9	9	8	8	8	7	8	8	9	8	9	8	8	8
10	10	10	10	10	10	10	10	5	4	6	6	6	5	2	3	10	2	2	4	10	10	10	6	10	10	6	3
8	8	10	10	10	9	10	8	8	10	9	9	10	7	10	8	8	8	10	8	10	10	9	10	10	8	10	8
10	10	8	10	10	10	10	10	10	10	10	10	10	8	10	8	8	8	10	10	10	8	10	8	10	10	10	10
8	7	9	7	8	8	9	9	8	6	8	9	6	9	9	8	8	7	8	7	9	9	9	8	9	9	9	9
10	10	10	10	10	10	10	10	9	9	9	10	4	4	3	8	10	10	10	10	10	10	10	7	10	10	9	9
8	8	5	6	7	10	6	8	3	3	6	7	8	4	6	6	9	2	3	2	6	3	4	4	4	8	4	6
10	10	8	8	9	8	6	10	6	6	5	4	5	7	6	5	6	1	2	6	7	6	7	5	8	6	8	8
10	10	10	10	10	3	3	3	9	9	2	1	3	2	2	5	5	2	1	1	5	3	5	5	3	5	5	3
10	10	10	9	10	8	9	9	9	7	7	8	8	8	7	7	8	8	8	9	10	10	10	10	10	10	9	9
7	10	8	9	8	5	4	5	5	5	5	5	6	5	5	5	5	5	5	5	10	10	10	5	10	6	6	6
8	8	8	8	8	8	8	8	5	5	5	5	1	1	1	5	5	5	5	8	10	6	8	6	10	8	8	8
5	5	5	5	5	5	6	4	6	6	7	7	7	7	8	8	7	8	7	7	5	7	8	7	5	6	6	6
10	10	10	10	10	9	8	9	7	6	6	8	4	4	5	5	8	6	6	8	10	8	9	9	9	8	8	9
5	5	5	5	5	5	5	5	5	5	5	5	5	5	5	5	5	5	5	5	5	5	5	5	5	5	5	5
10	10	10	10	10	10	10	10	6	6	5	7	7	7	8	8	8	8	7	8	7	8	8	8	8	8	8	7
10	10	10	10	10	10	10	10	10	10	10	10	10	10	10	10	10	10	10	10	10	10	10	10	10	10	10	10
10	7	9	10	10	10	8	9	10	9	9	10	10	9	10	10	10	8	8	8	10	10	10	8	10	10	10	10
10	10	10	10	10	10	10	10	10	10	10	10	10	10	10	10	10	10	10	10	10	10	10	10	10	10	8	9
10	9	10	9	9	10	10	10	6	5	4	7	6	6	7	7	8	5	8	7	8	8	7	8	8	6	6	6
1	1	1	1	1	1	1	1	10	9	1	1	1	1	1	1	1	1	1	1	1	1	1	1	1	1	1	10
9	9	9	9	8	8	7	8	8	7	8	8	8	8	7	7	7	8	8	7	8	8	8	8	9	8	8	9
10	10	10	10	10	10	10	10	10	10	10	10	10	5	7	7	10	5	10	6	10	10	10	10	10	10	10	10
10	10	10	10	10	10	10	10	10	10	10	10	10	10	10	10	10	10	10	10	10	8	10	4	10	10	10	10
7	7	7	7	7	7	5	7	7	5	5	7	5	5	5	5	7	4	4	7	7	5	5	5	5	7	7	7
7	8	8	8	7	8	8	7	7	8	8	9	8	8	7	8	7	8	8	8	7	7	8	8	8	8	8	8
10	10	10	10	10	10	10	10	10	10	10	10	10	10	10	10	10	10	10	10	10	10	10	10	10	10	10	10
10	10	10	9	10	10	10	10	10	10	10	10	10	10	10	10	10	10	10	10	10	10	10	10	10	10	10	10
8	9	9	8	8	8	8	8	8	8	9	9	9	8	8	8	8	8	9	8	8	8	8	8	8	8	7	6
8	8	8	8	8	8	8	8	8	8	8	8	7	8	8	8	8	8	8	8	8	8	7	7	8	8	8	8
9	9	9	8	9	9	9	9	9	9	9	9	9	9	9	9	9	9	9	9	9	9	9	9	9	9	9	9
6	6	7	6	7	8	9	10	8	8	8	7	8	8	7	8	9	8	6	7	9	8	8	7	8	7	10	8
8	10	10	10	10	10	10	9	8	7	7	9	8	8	7	8	8	8	8	8	7	8	9	9	8	8	9	8
6	6	7	7	6	6	6	6	6	7	6	8	7	8	7	8	8	8	8	8	8	8	7	8	7	7	7	6
10	10	10	10	10	10	8	9	9	9	1	4	3	5	6	8	1	1	1	5	10	10	10	6	10	7	10	8
8	8	8	8	8	7	7	7	8	7	8	7	6	6	7	7	7	8	8	8	8	8	8	8	9	9	8	8
10	10	10	10	10	8	8	8	9	6	7	8	9	8	10	9	9	6	8	7	9	7	9	8	7	7	6	6
10	10	10	10	10	10	10	10	10	10	10	10	6	6	6	6	10	6	10	8	10	10	10	10	10	10	10	10
8	7	8	7	8	8	7	8	8	8	8	8	7	7	8	8	7	7	8	8	9	8	8	8	9	9	8	8
7	8	8	7	8	8	8	8	8	8	8	9	9	8	9	9	9	9	9	9	9	8	7	8	9	9	9	8
9	9	8	8	9	8	9	10	9	9	10	9	9	8	8	9	9	8	8	9	9	10	9	8	8	7	8	8
7	7	7	7	7	10	10	9	10	9	10	10	10	10	10	9	9	9	9	9	9	9	10	9	9	9	9	9
8	8	7	7	7	8	7	7	8	8	8	9	10	8	8	9	9	9	9	9	8	7	8	8	8	7	8	9
10	10	9	10	7	10	9	9	7	8	8	7	9	9	10	9	10	9	8	9	8	8	8	7	7	8	8	8
10	9	10	6	8	10	10	10	9	9	9	10	3	3	4	8	8	10	10	10	10	8	10	6	6	10	10	10
5	5	8	9	10	6	8	10	9	9	7	10	10	10	10	10	10	9	9	10	10	10	10	10	10	10	10	10
10	8	10	9	8	9	9	9	7	7	7	8	8	8	7	7	8	8	8	7	9	9	9	8	8	8	8	8
7	6	6	8	9	8	7	8	8	8	8	8	7	7	7	8	9	8	7	9	8	8	9	8	7	8	8	8
6	8	7	6	8	9	3	4	7	8	8	9	9	8	8	6	10	10	5	9	10	8	10	10	9	8	8	7
10	10	10	10	10	10	8	10	8	8	8	10	8	8	9	9	7	7	5	6	10	10	10	10	10	10	8	8
10	9	9	8	9	8	8	8	8	8	8	8	9	9	9	9	9	9	9	8	9	9	9	9	8	8	8	7
