# Supplementary material for: Factors Contributing to Citizens’ Participation in COVID-19 Prevention and Control in China: An Integrated Model Based on Theory of Planned Behavior, Norm Activation Model, and Political Opportunity Structure Theory
Source: Int J Environ Res Public Health. 2022 Nov 27;19(23):15794. doi: 10.3390/ijerph192315794 (PMC9739160; doi:10.3390/ijerph192315794)
Supplement: Supplementary file 1 [file ijerph-19-15794-s001.zip › Mediation analysis Order.txt]

DATA: FILE IS D:\科研论文\Paper ZXJ\投稿准备材料\Supplementary Material\28.dat
VARIABLE: NAMES ARE x1-x28
USEVARIABLE = AC PN SN OPP PBC ATT PB
DEFINE: AC = sum(x1-x5)
PN = sum(x6-x8)
SN = sum(x9-x12)
OPP = sum(x13-x17)
PBC = sum(x18-x20)
ATT = sum(x21-x25)
PB = sum(x26-x28)
ANALYSIS: BOOTSTRAP=1000
MODEL: PB ON ATT PBC OPP
PBC ON ATT SN OPP
ATT ON SN AC PN OPP
PN ON SN AC
MODEL INDIRECT: PB IND ATT OPP
PB IND ATT AC
PB IND ATT OPP
PB IND ATT PN
PB IND ATT SN
PB IND PBC OPP
PB IND PBC SN
PB IND PBC ATT
ATT IND PN SN
ATT IND PN AC
PBC IND ATT SN
PBC IND ATT OPP
OUTPUT: standardized CINTERVAL(BCBOOTSTRAP)
