# Supplementary material for: Factors Contributing to Citizens’ Participation in COVID-19 Prevention and Control in China: An Integrated Model Based on Theory of Planned Behavior, Norm Activation Model, and Political Opportunity Structure Theory
Source: Int J Environ Res Public Health. 2022 Nov 27;19(23):15794. doi: 10.3390/ijerph192315794 (PMC9739160; doi:10.3390/ijerph192315794)
Supplement: Supplementary file 1 [file ijerph-19-15794-s001.zip › Structural model testing Order.txt]

DATA: FILE IS D:\科研论文\Paper ZXJ\投稿准备材料\Supplementary Material\28.dat
VARIABLE: NAMES ARE x1-x28
USEVARIABLE = AC PN SN OPP PBC ATT PB
DEFINE: AC = sum(x1-x5)
PN = sum(x6-x8)
SN = sum(x9-x12)
OPP = sum(x13-x17)
PBC = sum(x18-x20)
ATT = sum(x21-x25)
PB = sum(x26-x28)
ANALYSIS: BOOTSTRAP=1000
MODEL: PB ON ATT PBC OPP
PBC ON ATT SN OPP
ATT ON SN AC PN OPP
PN ON SN AC
OUTPUT: standardized CINTERVAL(BCBOOTSTRAP)
